# Supplementary material for: Medical complexity and time to lung cancer treatment – a three-year retrospective chart review
Source: BMC Health Serv Res. 2017 Jan 17;17:45. doi: 10.1186/s12913-016-1952-y (PMC5240346; doi:10.1186/s12913-016-1952-y)
Supplement: Additional file 2: — Medical complexity and time to lung cancer treatment. (DO 25 kb) [file 12913_2016_1952_MOESM2_ESM.do]

use "**\Medical complexity and time to lung cancer treatment.dta", clear

*STUDY POPULATION
tab inclusion
drop if inclusion>1
drop inclusion

*NEW VARIABLES
*Age
gen age=year-yob
label variable age Age
recode age (min/69=0 "<70") (70/max=1 ">=70"), gen(agekat)
recode age (min/74=0 "<75") (75/max=1 ">=75"), gen (agekat_75)
drop yob

*Admission status
recode outpatient (0=1 "Hospitalized") (1=0 "Outpatient"), gen(hospitalized)
drop outpatient

*Tissue diagnostics
recode histdiagn (1/3=1 "NSCLC") (4=2 "SCLC") (5=3 "Other thoracic malignancy") ///
(6=1)(7=4 "No tissue diagnosis") (8=3), gen(histkat)
label variable histkat "Tissue diagnosis"
recode histkat (1=1 "NSCLC/other lung cancer") (2=2 "SCLC") (3=1) ///
(4=3 "No tissue diagnosis"), gen(histo)
drop histdiagn

recode pet(.=0 "No PET CT") (0/max=1 "PET-CT"), gen(pet_yn)
label variable pet_yn "PET-CT"
drop pet

*Treatment
recode t3 (.=0 "No") (0/max=1 "Yes"), gen (t3_yn)
label variable t3_yn "Treatment decision"

recode modal1 (0=0 "No") (1/10=1 "Yes") (11=0), gen(t4_yn)
label variable t4_yn "Treatment"

recode modal1 (0=.)(1/3=0 "Surgery or radiotherapy") (4=1 "Systemic therapy") (5/7=0) ///
(8/9=1) (10=0) (11=.), gen(modaltarg)
label variable modaltarg "Treatment"
recode modal1 (1/4=1 "Curative")(0=3 "No treatment") ///
(5/10=2 "Palliative")(11=4 "Died before treatment"), gen(modalint)
label variable modalint "Treatment intention"
recode modalint (1=1 "Curative") (2=2 "Palliative") ///
(3/4=3 "No treatment or death"), gen(modalintkat)
label variable modalintkat "Treatment intention"
recode modal1 (1/4=1 "Cur.treatment intention") (5/11=0 "Pall.or no treatment") ///
(0=0), gen(modalcure)
recode modal1 (0=7 "No treatment")(1=1 "Surgery") (2/3=2 "Cur.RT") (4=3 "Curative chemo")(6/7=4 "Pall.RT") ///
(5=6 "Other pall.") (8/9=5 "Pall.chemo") (10=6) (11=8 "Died before treatment"), ///
gen(modalkat)
label variable modalkat "Treatment modality"
recode modal1 (0=6 "No treatment") (1=1 "Surgery") (2/4=2 "Cur.RT/chemo-RT") ///
(5=5 "Other") (6/7=3 "Pall.RT") (8/9=4 "Pall.chemo") (10=5) (11=7 "Died before treatment") ///
, gen(treatmodal)
drop modal1

*Stage
label define stage 1 "I" 2 "II" 3 "IIIA" 4 "IIIB" 5 "IV"
recode stage_c (min/2=1 "I") (3/4=2 "II") (5=3 "IIIA") (6=4 "IIIB")(7=5 "IV"), ///
gen(c_stage)
drop stage_c
recode stage_p (min/2=1 "I") (3/4=2 "II") (5=3 "IIIA") (6=4 "IIIB")(7=5 "IV"), ///
gen(p_stage)
drop stage_p
gen stage=p_stage
replace stage=c_stage if p_stage == .
label variable stage "Stage"
label value stage stage
recode stage (1=1 I) (2=2 II) (3/4=3 III) (5=4 IV), gen(stagekat)
label variable stagekat "Stage"
recode stage (1/4=1 "I-IIIB") (5=0 "IV"), gen(stagecure)
label variable stagecure "Stage"
drop c_stage p_stage stage

*Time variables
gen t0t3=t3-t0
label variable t0t3 "Time to treatment decision"
drop t3
gen t0t4=t4-t0
label variable t0t4 "Time to treatment"
drop t4 
drop t0
recode t0t3 (min/28=0 "Timely") (29/max=1 "Not timely"), gen(t3_28)
recode t0t4 (0/42=1 "Timely") (42/max=0 "Not timely"), gen(t4_std)
replace t4_std=1 if t0t4<=35 & modaltarg==1 & t4_yn==1
replace t4_std=0 if t0t4>35 & modaltarg==1 & t4_yn==1
replace t4_std=. if t4_yn==0

recode t4_std (0=1 "Not timely") (1=0 "Timely"), gen(t4_timely)

*Complexity
recode countd (min/1=0 "<=1 tissue procedure") (2/max=1 ">1 tissue procedure"), gen(countdkat)
label variable countdkat "Diagnostic complexity"
recode cause (.=0) (1/6=1)(7=0), gen (delay_yn)
label variable delay_yn "Medical delay"
label value delay_yn yn
gen complexkat=0
replace complexkat=1 if countdkat==1 & delay_yn==0 
replace complexkat=2 if countdkat==0 & delay_yn==1
replace complexkat=3 if countdkat==1 & delay_yn==1
label variable complexkat "Complexity"
label define complexkat 0 "<=1 tissue diagnostic, Medical delay 0-3 days" ///
1 ">=2 tissue diagnostics, Medical delay 0-3 days" ///
2 "<=1 tissue diagnostic, Medical delay >=4 days" ///
3 ">=2 tissue diagnostics, Medical delay >=4 days" 4 "No treatment or death"
label value complexkat complexkat
recode complexkat (0=0 "Non-complex patients") (1/3=1 "Complex patients"), gen(complex)
recode countd (0/2=0 "<=2") (3/max=1 ">2"), gen(countdkat_2)
gen complex_2=0
replace complex_2=1 if countdkat_2==1 | delay_yn==1
label variable complex_2 "Complex,cut-off 2 tissue procedures"
label value complex_2 complex

*Timeliness
by year modaltarg, sort : egen float proptimey = total(t4_std)
by year modaltarg, sort : egen float proptimesumy = count(t4_std)
gen yearprop= proptimey/proptimesumy
format %3,2f yearprop

by year modaltarg complexkat, sort : egen float proptimeyc = total(t4_std) 
by year modaltarg complexkat, sort : egen float proptimesumyc = count(t4_std) 
gen yearpropc= proptimeyc/proptimesumyc
format %3,2f yearpropc

by complex modalkat, sort : egen float proptimec = total(t4_std) 
by complex modalkat, sort : egen float proptimesumc = count(t4_std) 
gen modalpropc= proptimec/proptimesumc
format %3,2f modalpropc

*Venn diagram
ssc install pvenn

label define delay_ 0 "No medical delay >3 days" 1 "Medical delay > 3 days"
label define countdkat_ 0 "<=1 tissue procedure" 1 ">1 tissue procedure"

gen delay_cure=delay_yn if modalintkat==1
gen delay_pall=delay_yn if modalintkat==2
gen delay_notreat=delay_yn if modalintkat==3
label value delay_yn* delay_

gen countdkat_cure=countdkat if modalintkat==1
gen countdkat_pall=countdkat if modalintkat==2
gen countdkat_notreat=countdkat if modalintkat==3
label value countdkat* countd_

****************************************************************************
**TABLE 1 Background characteristics
tab year 
tab complex 
***Age
tabstat age, s(median min max)by(year)
tab agekat year, col 
tabstat age, s(median min max)by(complex)
tab agekat complex, col 
***Sex
tab sex year, col chi
tab sex complex, col chi
***Stage
tab stagekat year, col chi
tab stagekat complex, col chi
***Tissue diagnosis
tab histkat year, col chi
tab histkat complex, col chi
***Treatment
tab treatmodal year, col chi
tab treatmodal complex, col chi
***Acute hospitalization at first specialist meeting
tab hospitalized year, col chi
tab hospitalized complex, col chi
***PET CT
tab pet_yn year, col
tab pet_yn complex, col

**FIGURE 1 Venn diagram diagnostic complexity and medical delay, by treatment intention
pvenn delay_yn countdkat, legend(off) drawlabel(0) //graph save Graph "filedirection\venn_all_rev.gph", replace
pvenn delay_cure countdkat_cure, legend(off) drawlabel(0) //graph save Graph "filedirection\venn_cure_rev.gph", replace
pvenn delay_pall countdkat_pall, legend(off) drawlabel(0) //graph save Graph "filedirection\venn_pall_rev.gph", replace 
pvenn delay_notreat countdkat_notreat, legend(off) drawlabel(0) //graph save Graph "filedirection\venn_notreat_rev.gph", replace 

*graph combine 
***Manual editing
tab delay_yn countdkat, cell
tab delay_yn countdkat if modalintkat==1, cell
tab delay_yn countdkat if modalintkat==2, cell
tab delay_yn countdkat if modalintkat==3, cell

**FIGURE 2 Kaplan-Meyer graphs, split for complexity, by modality
stset t0t4, failure(t4_yn)
***Surgery
tab t4_std complex if modalkat==1, col chi
sts graph if modalkat==1, failure by(complex) tmax(70) tmin(0) ///
addplot((lfit modalpropc t0t4 if complex==0 & modalkat==1, ///
legend(order(1 "Non-complex" 2 "Complex") rows(2) rowgap(vsmall) colgap(vsmall) ///
keygap(vsmall) size(small) linegap(vsmall)) range(14 42) ///
lcolor(navy) lwidth(vthin) lpattern(solid)) ///
(scatteri 0.56 14 (9) "56%", msymbol(none) mlabsize(small) mlabcolor(navy)) ///
(lfit modalpropc t0t4 if complex==1 & modalkat==1, range(14 42) lcolor(maroon) lwidth(vthin) lpattern(solid)) ///
(scatteri 0.18 14 (9) "18%", msymbol(none) mlabsize(small) mlabcolor(maroon)) ///
(scatteri 0.93 10 (9) "p<0.001", msymbol(none) mlabsize(small) mlabcolor(black))) ///
ytitle(Cumulative proportion) ///
ytitle(, size(medsmall)) yscale(reverse) ylabel(0(0.2)1, labsize(small) format(%2.1f)) ///
xtitle(Calendar days) xtitle(, size(medsmall)) ///
xline(42) xlabel(0(10)70, labsize(small) format(%2.0f)) ///
legend (symxsize(small) position(2) ring(0)) title("Surgery", size(medium)) ///
graphregion(fcolor(ltbluishgray)) ///
name(surg_42, replace)

***Curative RT
tab t4_std complex if modalkat==2, col chi
sts graph if modalkat==2, failure by(complex) tmax(70) tmin(0) ///
addplot((lfit modalpropc t0t4 if complex==0 & modalkat==2, ///
legend(order(1 "Non-complex" 2 "Complex") rows(2) rowgap(vsmall) colgap(vsmall) ///
keygap(vsmall) size(small) linegap(vsmall)) range(14 42) ///
lcolor(navy) lwidth(vthin) lpattern(solid)) ///
(scatteri 0.29 14 (9) "29%", msymbol(none) mlabsize(small) mlabcolor(navy)) ///
(lfit modalpropc t0t4 if complex==1 & modalkat==2, range(14 42) lcolor(maroon) lwidth(vthin) lpattern(solid)) ///
(scatteri 0.08 14 (9) "8%", msymbol(none) mlabsize(small) mlabcolor(maroon)) ///
(scatteri 0.93 10 (9) "p=0.043", msymbol(none) mlabsize(small) mlabcolor(black))) ///
ytitle(Cumulative proportion) ///
ytitle(, size(medsmall)) yscale(reverse) ylabel(0(0.2)1, labsize(small) format(%2.1f)) ///
xtitle(Calendar days) xtitle(, size(medsmall)) ///
xline(42) xlabel(0(10)70, labsize(small) format(%2.0f)) ///
legend (symxsize(small) position(2) ring(0)) title("Curative radiotherapy", size(medium)) ///
graphregion(fcolor(ltbluishgray)) ///
name(curert_42, replace)

***Palliative RT
tab t4_std complex if modalkat==4, col chi
sts graph if modalkat==4, failure by(complex) tmax(70) tmin(0) ///
addplot((lfit modalpropc t0t4 if complex==0 & modalkat==4, ///
legend(order(1 "Non-complex" 2 "Complex") rows(2) rowgap(vsmall) colgap(vsmall) ///
keygap(vsmall) size(small) linegap(vsmall)) range(14 42) ///
lcolor(navy) lwidth(vthin) lpattern(solid)) ///
(scatteri 0.88 14 (9) "88%", msymbol(none) mlabsize(small) mlabcolor(navy)) ///
(lfit modalpropc t0t4 if complex==1 & modalkat==4, range(14 42) lcolor(maroon) lwidth(vthin) lpattern(solid)) ///
(scatteri 0.45 14 (9) "45%", msymbol(none) mlabsize(small) mlabcolor(maroon)) ///
(scatteri 0.93 10 (9) "p=0.001", msymbol(none) mlabsize(small) mlabcolor(black))) ///
ytitle(Cumulative proportion) ///
ytitle(, size(medsmall)) yscale(reverse) ylabel(0(0.2)1, labsize(small) format(%2.1f)) ///
xtitle(Calendar days) xtitle(, size(medsmall)) ///
xline(42) xlabel(0(10)70, labsize(small) format(%2.0f)) ///
legend (symxsize(small) position(2) ring(0)) title("Palliative radiotherapy", size(medium)) ///
graphregion(fcolor(ltbluishgray)) ///
name(pallrt_42, replace)

***Curative chemotherapy
tab t4_std complex if modalkat==3, col chi
sts graph if modalkat==3, failure by(complex) tmax(70) tmin(0) ///
addplot((lfit modalpropc t0t4 if complex==0 & modalkat==3, ///
legend(order(1 "Non-complex" 2 "Complex") rows(2) rowgap(vsmall) colgap(vsmall) ///
keygap(vsmall) size(small) linegap(vsmall)) range(14 35) ///
lcolor(navy) lwidth(vthin) lpattern(solid)) ///
(scatteri 0.75 14 (9) "75%", msymbol(none) mlabsize(small) mlabcolor(navy))) ///
ytitle(Cumulative proportion) ///
ytitle(, size(medsmall)) yscale(reverse) ylabel(0(0.2)1, labsize(small) format(%2.1f)) ///
xtitle(Calendar days) xtitle(, size(medsmall)) ///
xline(35) xlabel(0(10)70, labsize(small) format(%2.0f)) ///
legend (symxsize(small) position(2) ring(0)) title("Curative chemotherapy", size(medium)) ///
graphregion(fcolor(ltbluishgray)) ///
name(curesyst_35, replace)

***Palliative systemic therapy
tab t4_std complex if modalkat==5, col chi
sts graph if modalkat==5, failure by(complex) tmax(70) tmin(0) ///
addplot((lfit modalpropc t0t4 if complex==0 & modalkat==5, ///
legend(order(1 "Non-complex" 2 "Complex") rows(2) rowgap(vsmall) colgap(vsmall) ///
keygap(vsmall) size(small) linegap(vsmall)) range(14 35) ///
lcolor(navy) lwidth(vthin) lpattern(solid)) ///
(scatteri 0.81 14 (9) "81%", msymbol(none) mlabsize(small) mlabcolor(navy)) ///
(lfit modalpropc t0t4 if complex==1 & modalkat==5, range(14 35) ///
lcolor(maroon) lwidth(vthin) lpattern(solid)) ///
(scatteri 0.37 14 (9) "37%", msymbol(none) mlabsize(small) mlabcolor(maroon)) ///
(scatteri 0.93 10 (9) "p<0.001", msymbol(none) mlabsize(small) mlabcolor(black))) ///
ytitle(Cumulative proportion) ///
ytitle(, size(medsmall)) yscale(reverse) ylabel(0(0.2)1, labsize(small) format(%2.1f)) ///
xtitle(Calendar days) xtitle(, size(medsmall)) ///
xline(35) xlabel(0(10)70, labsize(small) format(%2.0f)) ///
legend (symxsize(small) position(2) ring(0)) title("Palliative systemic therapy", size(medium)) ///
graphregion(fcolor(ltbluishgray)) ///
name(pallsyst_35, replace)

graph combine surg_42 curert_42 pallrt_42 curesyst_35 pallsyst_35, rows(2) hole(4) xsize(20) ysize(10)

**FIGURE 3 Timeliness, by complexity, treatment intention and PET CT (yes/no)
***Complexity
tab t4_timely complex, col
graph bar (count) if t4_yn==1, over(t4_timely) over(complex) asyvars ///
stack nolabel ///
bar(1, fcolor(green) fintensity(inten70) lcolor(green) lwidth(none) ///
lpattern(blank)) bar(2, fcolor(orange) fintensity(inten70) lcolor(orange) ///
lwidth(none) lpattern(blank)) ytitle(Frequency) legend(cols(1) position(2) ring(0)) ///
text(20 23 "(66%)") text(183 23 "(34%)") text(20 78 "(29%)") text(141 78 "(71%)") ///
name(timely_complex, replace)

***Treatment intention
tab t4_timely modalintkat, col
graph bar (count), over(t4_timely) over(modalintkat) asyvars ///
stack nolabel ///
bar(1, fcolor(green) fintensity(inten70) lcolor(green) lwidth(none) ///
lpattern(blank)) bar(2, fcolor(orange) fintensity(inten70) lcolor(orange) ///
lwidth(none) lpattern(blank))ytitle(Frequency) legend(cols(1) position(2) ring(0)) ///
text(20 23 "(35%)") text(168 23 "(65%)") text(20 78 "(65%)") text(152 78 "(35%)") ///
name(timely_int, replace)

***PET CT yes/no
tab t4_timely pet_yn, col
graph bar (count), over(t4_timely) over(pet_yn) asyvars ///
stack nolabel ///
bar(1, fcolor(green) fintensity(inten70) lcolor(green) lwidth(none) ///
lpattern(blank)) bar(2, fcolor(orange) fintensity(inten70) lcolor(orange) ///
lwidth(none) lpattern(blank)) ytitle(Frequency) legend(cols(1) position(2) ring(0)) ///
text(20 23 "(62%)") text(195 23 "(38%)") text(20 78 "(30%)") text(115 78 "(70%)") ///
name(timely_pet, replace)
graph combine timely_complex timely_int timely_pet, rows(1) xsize(15) ysize(7)

**FIGURE 4 Kaplan-Meyer graphs, split for year, by complexity
stset t0t4, failure(t4_yn)
***All-Surgery or RT
tab t4_std year if modaltarg==0, col chi
sts graph if modaltarg==0, failure by(year) tmax(70) tmin(0) ///
addplot((lfit yearprop t0t4 if modaltarg==0 & year==2011, ///
legend(order(1 "2011" 2 "2012" 3 "2013") rows(7) rowgap(minuscule) colgap(minuscule) ///
keygap(minuscule) size(small) linegap(minuscule)) range(14 42) lcolor(navy) lwidth(vthin) lpattern(solid)) ///
(scatteri 0.46 14 (9) "46%", msymbol(none) mlabsize(small) mlabcolor(navy)) ///
(lfit yearprop t0t4 if modaltarg==0 & year==2012, range(14 42) ///
lcolor(maroon) lwidth(vthin) lpattern(solid)) ///
(scatteri 0.35 14 (9) "35%", msymbol(none) mlabsize(small) mlabcolor(maroon))  ///
(lfit yearprop t0t4 if modaltarg==0 & year==2013, range(14 42) ///
lcolor(forest_green) lwidth(vthin) lpattern(solid)) ///
(scatteri 0.41 14 (9) "41%", msymbol(none) mlabsize(small) mlabcolor(forest_green)) ///
(scatteri 0.93 10 (9) "p=0.381", msymbol(none) mlabsize(small) mlabcolor(black))) ///
ytitle(Cumulative proportion) ///
ytitle(, size(medsmall)) yscale(reverse) ylabel(0(0.2)1, labsize(small) format(%2.1f)) ///
xtitle(Calendar days) xtitle(, size(medsmall)) ///
xline(42) xlabel(0(10)70, labsize(small) format(%2.0f)) title("All patients", size(medium)) ///
subtitle("Surgery or radiotherapy", size(medsmall)) graphregion(fcolor(ltbluishgray)) ///
legend (symxsize(small) position(2) ring(0)) ///
name(year_42, replace)

***All-Systemic therapy
tab t4_std year if modaltarg==1, col chi
sts graph if modaltarg==1, failure by(year) tmax(70) tmin(0) ///
addplot((lfit yearprop t0t4 if modaltarg==1 & year==2011, ///
legend(order(1 "2011" 2 "2012" 3 "2013") rows(7) rowgap(minuscule) colgap(minuscule) ///
keygap(minuscule) size(small) linegap(minuscule)) range(14 35) lcolor(navy) lwidth(vthin) lpattern(solid)) ///
(scatteri 0.60 14 (9) "60%", msymbol(none) mlabsize(small) mlabcolor(navy)) ///
(lfit yearprop t0t4 if modaltarg==1 & year==2012, range(14 35) ///
lcolor(maroon) lwidth(vthin) lpattern(solid)) ///
(scatteri 0.57 14 (10) "57%", msymbol(none) mlabsize(small) mlabcolor(maroon))  ///
(lfit yearprop t0t4 if modaltarg==1 & year==2013, range(14 35) ///
lcolor(forest_green) lwidth(vthin) lpattern(solid)) ///
(scatteri 0.74 14 (9) "74%", msymbol(none) mlabsize(small) mlabcolor(forest_green)) ///
(scatteri 0.93 10 (9) "p=0.157", msymbol(none) mlabsize(small) mlabcolor(black))) ///
ytitle(Cumulative proportion) ///
ytitle(, size(medsmall)) yscale(reverse) ylabel(0(0.2)1, labsize(small) format(%2.1f)) ///
xtitle(Calendar days) xtitle(, size(medsmall)) ///
xline(35) xlabel(0(10)70, labsize(small) format(%2.0f)) title(".", color(ltbluishgray) size(medium)) ///
subtitle("Systemic therapy", size(medsmall)) graphregion(fcolor(ltbluishgray)) ///
legend (symxsize(small) position(2) ring(0)) ///
name(year_35, replace)

***Non-complex-Surgery or RT
tab t4_std year if modaltarg==0 & complex==0, col chi
sts graph if modaltarg==0 & complex==0, failure by(year) tmax(70) tmin(0) ///
addplot((lfit yearpropc t0t4 if modaltarg==0 & complex==0 & year==2011, ///
legend(order(1 "2011" 2 "2012" 3 "2013") rows(7) rowgap(minuscule) colgap(minuscule) ///
keygap(minuscule) size(small) linegap(minuscule)) range(14 42) lcolor(navy) lwidth(vthin) lpattern(solid)) ///
(scatteri 0.75 14 (9) "75%", msymbol(none) mlabsize(small) mlabcolor(navy)) ///
(lfit yearpropc t0t4 if modaltarg==0 & complex==0 & year==2012, range(14 42) ///
lcolor(maroon) lwidth(vthin) lpattern(solid)) ///
(scatteri 0.47 14 (10) "47%", msymbol(none) mlabsize(small) mlabcolor(maroon))  ///
(lfit yearpropc t0t4 if modaltarg==0 & complex==0 & year==2013, range(14 42) ///
lcolor(forest_green) lwidth(vthin) lpattern(solid)) ///
(scatteri 0.49 14 (9) "49%", msymbol(none) mlabsize(small) mlabcolor(forest_green)) ///
(scatteri 0.93 10 (9) "p=0.025", msymbol(none) mlabsize(small) mlabcolor(black))) ///
ytitle(Cumulative proportion) ///
ytitle(, size(medsmall)) yscale(reverse) ylabel(0(0.2)1, labsize(small) format(%2.1f)) ///
xtitle(Calendar days) xtitle(, size(medsmall)) ///
xline(42) xlabel(0(10)70, labsize(small) format(%2.0f)) title("Non-complex patients", size(medium)) ///
subtitle("Surgery or radiotherapy", size(medsmall)) graphregion(fcolor(ltbluishgray)) ///
legend (symxsize(small) position(2) ring(0)) ///
name(year0_42, replace)

***Non-complex-Systemic therapy
tab t4_std year if modaltarg==1 & complex==0, col chi
sts graph if modaltarg==1 & complex==0, failure by(year) tmax(70) tmin(0) ///
addplot((lfit yearpropc t0t4 if modaltarg==1 & complex==0 & year==2011, ///
legend(order(1 "2011" 2 "2012" 3 "2013") rows(7) rowgap(minuscule) colgap(minuscule) ///
keygap(minuscule) size(small) linegap(minuscule)) range(14 35) lcolor(navy) lwidth(vthin) lpattern(solid)) ///
(scatteri 0.83 14 (10) "83%", msymbol(none) mlabsize(small) mlabcolor(navy)) ///
(lfit yearpropc t0t4 if modaltarg==1 & complex==0 & year==2012, range(14 35) ///
lcolor(maroon) lwidth(vthin) lpattern(solid)) ///
(scatteri 0.72 14 (9) "72%", msymbol(none) mlabsize(small) mlabcolor(maroon))  ///
(lfit yearpropc t0t4 if modaltarg==1 & complex==0 & year==2013, range(14 35) ///
lcolor(forest_green) lwidth(vthin) lpattern(solid)) ///
(scatteri 0.86 14 (9) "86%", msymbol(none) mlabsize(small) mlabcolor(forest_green)) ///
(scatteri 0.93 10 (9) "p=0.396", msymbol(none) mlabsize(small) mlabcolor(black))) ///
ytitle(Cumulative proportion) ///
ytitle(, size(medsmall)) yscale(reverse) ylabel(0(0.2)1, labsize(small) format(%2.1f)) ///
xtitle(Calendar days) xtitle(, size(medsmall)) ///
xline(35) xlabel(0(10)70, labsize(small) format(%2.0f)) title(".", color(ltbluishgray) size(medium)) ///
subtitle("Systemic therapy", size(medsmall)) graphregion(fcolor(ltbluishgray)) ///
legend (symxsize(small) position(2) ring(0)) ///
name(year0_35, replace)

***Complex-Surgery or RT
tab t4_std year if modaltarg==0 & complex==1, chi col
sts graph if modaltarg==0 & complex==1, failure by(year) tmax(70) tmin(0) ///
addplot((lfit yearpropc t0t4 if modaltarg==0 & complex==1 & year==2011, ///
legend(order(1 "2011" 2 "2012" 3 "2013") rows(7) rowgap(minuscule) colgap(minuscule) ///
keygap(minuscule) size(small) linegap(minuscule)) range(14 42) lcolor(navy) lwidth(vthin) lpattern(solid)) ///
(scatteri 0.17 14 (9) "17%", msymbol(none) mlabsize(small) mlabcolor(navy)) ///
(lfit yearpropc t0t4 if modaltarg==0 & complex==1 & year==2012, range(14 42) ///
lcolor(maroon) lwidth(vthin) lpattern(solid)) ///
(scatteri 0.25 14 (9) "25%", msymbol(none) mlabsize(small) mlabcolor(maroon))  ///
(lfit yearpropc t0t4 if modaltarg==0 & complex==1 & year==2013, range(14 42) ///
lcolor(forest_green) lwidth(vthin) lpattern(solid)) ///
(scatteri 0.28 14 (8) "28%", msymbol(none) mlabsize(small) mlabcolor(forest_green)) ///
(scatteri 0.93 10 (9) "p=0.543", msymbol(none) mlabsize(small) mlabcolor(black))) ///
ytitle(Cumulative proportion) ///
ytitle(, size(medsmall)) yscale(reverse) ylabel(0(0.2)1, labsize(small) format(%2.1f)) ///
xtitle(Calendar days) xtitle(, size(medsmall)) ///
xline(42) xlabel(0(10)70, labsize(small) format(%2.0f)) title("Complex patients", size(medium)) ///
subtitle("Surgery or radiotherapy", size(medsmall)) graphregion(fcolor(ltbluishgray)) ///
legend (symxsize(small) position(2) ring(0)) ///
name(year1_42, replace)

***Complex-Systemic therapy
tab t4_std year if modaltarg==1 & complex==1, col chi
sts graph if modaltarg==1 & complex==1, failure by(year) tmax(70) tmin(0) ///
addplot((lfit yearpropc t0t4 if modaltarg==1 & complex==1 & year==2011, ///
legend(order(1 "2011" 2 "2012" 3 "2013") rows(7) rowgap(minuscule) colgap(minuscule) ///
keygap(minuscule) size(small) linegap(minuscule)) range(14 35) lcolor(navy) lwidth(vthin) lpattern(solid)) ///
(scatteri 0.32 14 (9) "32%", msymbol(none) mlabsize(small) mlabcolor(navy)) ///
(lfit yearpropc t0t4 if modaltarg==1 & complex==1 & year==2012, range(14 35) ///
lcolor(maroon) lwidth(vthin) lpattern(solid)) ///
(scatteri 0.29 14 (10) "29%", msymbol(none) mlabsize(small) mlabcolor(maroon))  ///
(lfit yearpropc t0t4 if modaltarg==1 & complex==1 & year==2013, range(14 35) ///
lcolor(forest_green) lwidth(vthin) lpattern(solid)) ///
(scatteri 0.56 14 (9) "56%", msymbol(none) mlabsize(small) mlabcolor(forest_green)) ///
(scatteri 0.93 10 (9) "p=0.205", msymbol(none) mlabsize(small) mlabcolor(black))) ///
ytitle(Cumulative proportion) ///
ytitle(, size(medsmall)) yscale(reverse) ylabel(0(0.2)1, labsize(small) format(%2.1f)) ///
xtitle(Calendar days) xtitle(, size(medsmall)) ///
xline(35) xlabel(0(10)70, labsize(small) format(%2.0f)) title(".", color(ltbluishgray) size(medium)) ///
subtitle("Systemic therapy", size(medsmall)) graphregion(fcolor(ltbluishgray)) ///
legend (symxsize(small) position(2) ring(0)) ///
name(year1_35, replace)

graph combine year_42 year0_42 year1_42 year_35 year0_35 year1_35, rows(2) xsize(20) ysize(10)


**TEXT

***Baseline characteristics
tab primcatch
tab agekat year, col chi
tab agekat_75 year, col chi
tab pet_yn year, col chi
tab modalint

***Complexity
tab countd
tab countd modalintkat, col chi
tab countbronch
tab countebus
tab countpleur
tab countimbiop
tab countsurgbiop

tab delay_yn
tab cause,m
tab complex if cause==7
tab complex year, col chi
tab complexkat if complex==1
tab complex histo, col chi
tab complex t4_yn, col chi
tab complex pet_yn, col chi

tab countdkat modalintkat, col chi
tab delay_yn modalintkat, col chi
tab countdkat stagekat, col chi
tab delay_yn stagekat, col chi
tab pet_yn stagecure, col chi
tab pet_yn modalintkat, col chi

***Intervals
tabstat t0t3, s(count median min max)
tab t3_28
tabstat t0t3 if modalint==3, s(count median min max)
tab t3_28 if modalint==3

tabstat t0t4, s(count median min max)
tab t4_std complex, col chi
tab t4_std modalintkat, col chi
tab t4_std pet_yn, col chi
tab t4_std year if complex==0 & modaltarg==0, col chi

tabstat t0t4 if modaltarg==0, s(count median min max)
tabstat t0t4 if modaltarg==0 & complex==0, s(count median min max)
tabstat t0t4 if modaltarg==0 & complex==1, s(count median min max)
tab t4_std complex if modaltarg==0, col chi

tab t4_std complex if modalkat==1, col chi
tab t4_std complex if modalkat==2, col chi
tab t4_std complex if modalkat==4, col chi

tabstat t0t4 if modaltarg==1, s(count median min max)
tabstat t0t4 if modaltarg==1 & complex==0, s(count median min max)
tabstat t0t4 if modaltarg==1 & complex==1, s(count median min max)

tab t4_std complex if modaltarg==1, col chi
tab complex if modalkat==3
tab t4_std if modalkat==3
tab t4_std complex if modalkat==5, col chi

**Association of complexity with timely treatment: 
logistic t4_std complex agekat sex i.year i.histo stagecure ///
hospitalized, cformat(%9,3f) sformat(%8,3f)
logistic t4_std complex agekat sex i.year i.histo stagecure ///
hospitalized modalcure pet_yn, cformat(%9,3f) sformat(%8,3f)

*DISCUSSION
tab t4_std modaltarg, col
disp 595/449
tab t4_std complex, col
tab t4_std complex_2, col 
